# Supplementary material for: The Mediating Effects of Chronic Diseases in the Relationship Between Adverse Childhood Experiences and Trajectories of Depressive Symptoms in Later Life: A Nationwide Longitudinal Study
Source: Healthcare (Basel). 2024 Dec 16;12(24):2539. doi: 10.3390/healthcare12242539 (PMC11675985; doi:10.3390/healthcare12242539)
Supplement: Supplementary file 1 [file healthcare-12-02539-s001.zip]

Archive with 1 entries (1 files):
- healthcare-3343387-supplementary.pdf
